# Supplementary material for: Inflammasome-Related Genetic Polymorphisms as Severity Biomarkers of COVID-19
Source: Int J Mol Sci. 2024 Mar 27;25(7):3731. doi: 10.3390/ijms25073731 (PMC11011752; doi:10.3390/ijms25073731)
Supplement: Supplementary file 1 [file ijms-25-03731-s001.zip]

Archive with 1 entries (1 files):
- ijms-2896142-supplementary.pdf
